# Supplementary material for: The Role and Mechanism of Retinol and Its Transformation Product, Retinoic Acid, in Modulating Oxidative Stress-Induced Damage to the Duck Intestinal Epithelial Barrier In Vitro
Source: Animals (Basel). 2023 Oct 4;13(19):3098. doi: 10.3390/ani13193098 (PMC10572057; doi:10.3390/ani13193098)
Supplement: Supplementary file 1 [file animals-13-03098-s001.zip]

Archive with 1 entries (1 files):
- animals-2601165-supplementary.pdf
